# Supplementary material for: Impact of a Formulation Containing Chaga Extract, Coenzyme Q10, and Alpha-Lipoic Acid on Mitochondrial Dysfunction and Oxidative Stress: NMR Metabolomic Insights into Cellular Energy
Source: Antioxidants (Basel). 2025 Jun 18;14(6):753. doi: 10.3390/antiox14060753 (PMC12189963; doi:10.3390/antiox14060753)
Supplement: Supplementary file 1 [file antioxidants-14-00753-s001.zip]

Archive with 1 entries (1 files):
- antioxidants-3674342-supplementary.pdf
